# Supplementary material for: Genomic epidemiology and resistome dynamics of Enterobacter species in a Portuguese Open Air Laboratory: the emergence of the FRI-8 carbapenemase
Source: Front Microbiol. 2025 Jul 31;16:1593872. doi: 10.3389/fmicb.2025.1593872 (PMC12350302; doi:10.3389/fmicb.2025.1593872)
Supplement: Supplementary Figure S1 — Aerial view of the Portuguese OAL in Santarém, with the location of the pig farm (C1), manure collection tank (C2), crops (C4), waste stabilization ponds (C10), drainage water from borehole (C5), irrigation tank (C6), and the river’s water line (C6) marked in orange squares. [file Data_Sheet_1.zip › Datasheet 1/Supplementary Tables 1-4.xlsx]

## Sheet: Table S1
Table S1. Information of BioProject and Accession numbers, reads, paired-end, bases, contigs, consensus length, average coverage and contigs N50 for each strain investigated in this study.
	Illumina short-read sequencing									Illumina and Minion hybrid assembly
Strain	BioProject	Accession number	Number of reads	Paired-end (bp)	Number of bases	Number of contigs	Genome length	Average coverage	Contigs N50	Number of contigs	Genome length	Average coverage	Contigs N50
F1609	PRJNA1142223	JBGEIE000000000	1860194	150	279029100	157	4861897	71.8x	326536
F503	PRJNA1142223	JBGEIF000000000	3031164	150	454674600	99	4856468	80.3x	318454
F478	PRJNA1142223	JBGEIG000000000	2328062	150	349209300	93	4852207	61.5x	204471
F492	PRJNA1142223	JBGEIH000000000	3757034	150	563555100	114	4848913	97.5x	198748
F486	PRJNA1142223	JBGEII000000000	544532	150	81679800	155	4788209	14.0x	90467
F418	PRJNA1142223	JBGEIJ000000000	3554894	150	533234100	98	4851524	87.5x	215755
F4100	PRJNA1142223	JBGEIK000000000	2485934	150	372890100	247	4807276	58.0x	77213	4	4905628	78,0x	4630691
F449	PRJNA1142223	JBGEIL000000000	2939162	150	440874300	91	4852440	77.9x	229685
F4080	PRJNA1142223	JBGEIM000000000	2042438	150	306365700	161	4808894	16.7x	125257
F509	PRJNA1142223	JBGEIN000000000	2677010	150	401551500	119	4857553	69.7x	168337
F504	PRJNA1142223	JBGEIO000000000	2791324	150	418698600	144	4845251	65.1x	165196	4	4937090	120,1x	4662177
F431	PRJNA1142223	JBGEIP000000000	1490840	150	223626000	168	4871992	60.4x	192272
F4079	PRJNA1142223	JBGEIQ000000000	3535638	150	530345700	173	4806708	83.1x	128495	3	4918074	110,2x	4643143
F487	PRJNA1142223	JBGEIR000000000	3776696	150	566504400	127	4819318	96.9x	222264
F325	PRJNA1142223	JBGEIS000000000	1154200	150	173130000	163	4866612	45.9x	318795
F271	PRJNA1142223	JBGEIT000000000	2805148	150	420772200	117	4889974	64.6x	137846	4	4936962	106,9x	4662348
F450	PRJNA1142223	JBGEIU000000000	3456642	150	518496300	100	4857862	91.8x	300466
F848	PRJNA1142223	JBGEIV000000000	2465140	150	369771000	78	4807534	60.9x	144580
F821	PRJNA1142223	JBGEIW000000000	4259484	150	638922600	169	4711363	96.4x	60480	20	4915010	131,3x	1177986
F3092	PRJNA1142223	JBGEIX000000000	2126106	150	318915900	124	4858019	53.4x	97684
F3419	PRJNA1142223	JBGEIY000000000	2865822	150	429873300	282	5506697	42.4x	85533
F1926	PRJNA1142223	JBGEIZ000000000	2902676	150	435401400	60	4892999	72.4x	199544
F1919	PRJNA1142223	JBGEJA000000000	2112542	150	316881300	51	4837234	52.9x	258655
F604	PRJNA1142223	JBGEJB000000000	2507428	150	376114200	67	4925409	64.4x	162357
F3213	PRJNA1142223	JBGEJC000000000	2568404	150	385260600	38	4765828	63.2x	247146
F3211	PRJNA1142223	JBGEJD000000000	3023116	150	453467400	46	4682546	75.0x	259409
F2060	PRJNA1142223	JBGEJE000000000	2390052	150	358507800	56	4746538	60.1x	209925
F2056	PRJNA1142223	JBGEJF000000000	2251190	150	337678500	62	4736243	55.4x	236820
F2013	PRJNA1142223	JBGEJG000000000	2850786	150	427617900	45	4689596	70.4x	233380
F1897	PRJNA1142223	JBGEJH000000000	2410852	150	361627800	46	4801525	59.2x	245969
F1430	PRJNA1142223	JBGEJI000000000	1126990	150	169048500	76	4804369	27.5x	130541
F815	PRJNA1142223	JBGEJJ000000000	2167768	150	325165200	69	4639425	52.1x	130935
F802	PRJNA1142223	JBGEJK000000000	2316524	150	347478600	52	4894193	57.2x	246611
F1403	PRJNA1142223	JBGEJL000000000	2534106	150	380115900	68	4877834	62.3x	181910
F2010	PRJNA1142223	JBGEJM000000000	800920	150	120138000	66	4821157	18.9x	160514
F904	PRJNA1142223	JBGEJN000000000	1975212	150	296281800	53	4701756	48.7x	195253
F3232	PRJNA1142223	JBGEJO000000000	2059418	150	308912700	45	4751934	49.7x	250864
F1738	PRJNA1142223	JBGEJP000000000	1032335	150	154850250	122	4861971	16.4x	143690
F792	PRJNA1142223	JBGEJQ000000000	1302180	150	195327000	56	4685572	31.5x	161502
F4612	PRJNA1142223	JBGEJR000000000	3791046	150	568656900	54	4726235	90.3x	252254
F4487	PRJNA1142223	JBGEJS000000000	3056064	150	458409600	54	4727524	78.4x	140713
F3741	PRJNA1142223	JBGEJT000000000	2048372	150	307255800	89	4984678	50.8x	121824
F1617	PRJNA1142223	JBGEJU000000000	1422798	150	213419700	140	4668948	51.9x	152721
F427	PRJNA1142223	JBGEJV000000000	1610994	150	241649100	119	4812017	59.8x	147768
F3779	PRJNA1142223	JBGEJW000000000	2042108	150	306316200	65	4884936	23.3x	188543
F3783	PRJNA1142223	JBGEJX000000000	1341522	150	201228300	77	4882341	33.8x	155445
F4480	PRJNA1142223	JBGEJY000000000	3169408	150	475411200	120	4976223	81.6x	86949
F4479	PRJNA1142223	JBGEJZ000000000	2799792	150	419968800	116	4975222	69.7x	104377
F3531	PRJNA1142223	JBGEKA000000000	4132868	150	619930200	105	4976518	105.8x	116210
F3737	PRJNA1142223	JBGEKB000000000	3445950	150	516892500	209	4546169	88.6x	56462
F599	PRJNA1142223	JBGEKC000000000	2386562	150	357984300	113	5060425	63.8x	107744
F598	PRJNA1142223	JBGEKD000000000	2558702	150	383805300	85	5075022	68.4x	148967
F2982	PRJNA1142223	JBGEKE000000000	2981860	150	447279000	152	4890988	76.4x	115725
F3124	PRJNA1142223	JBGEKF000000000	2739712	150	410956800	194	4891472	37.6x	120085
F2979	PRJNA1142223	JBGEKG000000000	3138890	150	470833500	137	4883631	80.4x	118902
F579	PRJNA1142223	JBGEKH000000000	2616124	150	392418600	145	4884919	21.1x	105180
F515	PRJNA1142223	JBGEKI000000000	3307210	150	496081500	123	4904940	80.1x	172264
F1985	PRJNA1142223	JBGEKJ000000000	2083782	150	312567300	50	4605266	52.3x	196941
F480	PRJNA1142223	JBGEKK000000000	1048457	150	157268550	95	4742341	51.0x	168813
F544	PRJNA1142223	JBGEKL000000000	1620638	150	243095700	143	4845123	78.2x	141543
F3035	PRJNA1142223	CP172061-CP172069	1264338	150	189650700	49	2218821	13.0x	105881	9	5174237	x54	4759891

## Sheet: Table S2
Table S2.Enviromental compartment, sampling date, antibiotic susceptibility profiles and identification of Enterobacter strains isolated from the OAL. New STs are marker with na asterik.
	Compartment	Sample	Sampling date	ATM	AMC	CTX	FEP	IMP	CAZ	TPZ	MEM	ERT	FOX	CIP	SXT	GEN	AMP	XNL	ENR	SMN	CHL	COL	Species Identification	ANI	Type Strain	MLST
F515	C10	Influent (wastewater from a collection tank)	2020-07-02	S	R	S	S	S	S	S	S	S	R	S	S	S	R	S	S	S	S	R	Enterobacter asburiae	98.2779	17Nkhm-UP2 (AP019630)	ST1728
F480	C10	Influent (wastewater from a collection tank)	2020-07-03	S	S	S	S	S	S	S	S	S	S	S	S	S	S	S	S	S	S	R	Enterobacter asburiae	98.5434		ST1727
F544	C10	Influent (wastewater from a collection tank)	2020-07-03	S	R	S	S	R	S	S	R	R	S	S	S	S	R	S	S	S	S	R	Enterobacter asburiae	98.4989		ST1727
F579	C0	Air sample	2020-12-01	S	R	S	S	S	S	S	S	S	R	S	S	S	R	S	S	S	S	S	Enterobacter asburiae	98.2004		ST2144
F1985	C8	Feed	2021-03-02	S	R	S	S	S	S	S	S	S	R	S	S	S	R	S	S	S	S	R	Enterobacter asburiae	99.8221		ST657
F2979	C10	Sewage Sludge	2021-05-01	S	R	S	S	S	S	S	S	S	R	S	S	S	R	S	S	S	S	R	Enterobacter asburiae	98.2173		ST2144
F3124	C10	Waste Stabilization Ponds (Sedimentation Tank)	2021-05-01	R	R	S	S	S	R	S	S	R	R	S	S	S	R	S	S	S	S	R	Enterobacter asburiae	98.2064		ST2144
F3035	C6	River (surface water)	2021-05-01	S	R	S	S	S	S	S	S	S	R	S	S	S	R	S	S	S	S	R	Enterobacter asburiae	98.122		ST2144
F2982	C10	Sewage Sludge	2021-05-02	S	R	S	S	S	S	S	S	S	R	S	S	S	R	S	S	S	S	R	Enterobacter asburiae	98.1459		ST2144
F598	C8	Feed	2020-12-01	S	R	S	S	S	S	S	S	S	R	S	S	S	R	S	S	S	S	R	Enterobacter chuandaensis	95.3815	E20191216 (CP097173)	ST2805*
F599	C8	Feed	2020-12-01	S	R	S	S	S	S	S	S	S	R	S	S	S	R	S	S	S	S	R	Enterobacter chuandaensis	95.3843		ST2805*
F3737	C9	Farmers oral swabs	2021-05-19	S	R	S	S	S	S	S	S	S	R	S	S	S	R	S	S	S	S	S	Enterobacter hormaechei	95.8398	FDAARGOS 1433 (CP077308)	ST2148*
F3531	C9	Farmers Faeces	2021-05-03	S	R	S	S	S	S	S	S	S	S	S	S	S	S	S	S	R	S	S	Enterobacter hormaechei subsp. hoffmannii	98.9022	DSM 14563 ( CP017186)	ST2631
F4479	C9	Farmers Faeces	2021-05-04	S	R	S	S	S	S	S	S	S	R	S	S	S	R	S	S	R	S	S	Enterobacter hormaechei subsp. hoffmannii	98.9075		ST2631
F4480	C9	Farmers Faeces	2021-05-04	S	R	S	S	S	S	S	S	S	R	S	S	S	R	S	S	R	S	S	Enterobacter hormaechei subsp. hoffmannii	98.9414		ST2631
F427	C10	Influent (wastewater from a collection tank)	2020-07-01	S	R	S	S	S	S	S	S	S	R	S	S	S	R	S	S	S	S	S	Enterobacter hormaechei subsp. xiangfangensis	97.0873	LMG27195 (CP017183)	ST170
F1617	C10	Waste Stabilization Ponds (Sedimentation Tank)	2020-12-02	S	R	S	S	S	S	S	S	S	R	S	S	S	R	S	S	I	S	S	Enterobacter hormaechei subsp. xiangfangensis	97.189		ST1116
F3741	C9	Farmers oral swabs	2021-05-03	S	R	S	S	S	S	S	S	S	R	S	S	S	R	S	S	S	S	S	Enterobacter hormaechei subsp. xiangfangensis	99.1408		ST2148*
F3783	C9	Farmers oral swabs	2021-05-03	S	R	S	S	S	S	S	S	S	R	S	S	S	R	S	S	S	S	S	Enterobacter hormaechei subsp. xiangfangensis	97.1248		ST190
F3779	C9	Farmers oral swabs	2021-05-04	S	R	S	S	S	S	S	S	S	R	S	S	S	R	S	S	S	S	S	Enterobacter hormaechei subsp. xiangfangensis	97.0783		ST190
F4487	C11	Wild Animals faeces	2021-05-05	S	R	S	S	S	S	S	S	S	R	S	S	S	R	S	S	S	S	R	Enterobacter kobei	98.9849	11778-yvys ( CP083828)	ST833
F4612	C11	Wild Animals faeces	2021-05-06	S	R	S	S	S	S	S	S	S	R	S	S	S	R	S	S	S	S	nd	Enterobacter kobei	98.9419		ST833
F1738	C9	Farmers oral swabs	2020-07-03	S	R	S	S	S	S	S	S	S	R	S	S	S	R	S	S	S	S	S	Enterobacter ludwigii	98.7655	EN-119 (CP017279)	ST2145
F792	C3	Soil without organic fertilization, before corn cultivation	2020-12-01	S	R	S	S	S	S	S	S	S	R	S	S	S	R	S	S	I	S	S	Enterobacter ludwigii	98.6934		ST2807*
F802	C3	Soil without organic fertilization, before corn cultivation	2020-12-01	S	R	S	S	S	S	S	S	S	R	S	S	S	R	S	S	I	S	S	Enterobacter ludwigii	98.6036		ST1789
F815	C3	Soil with organic fertilization, before corn cultivation	2020-12-01	S	R	S	S	S	S	S	S	S	R	S	S	S	R	S	S	S	S	S	Enterobacter ludwigii	98.8331		ST2808*
F1403	C3	Meadow soil	2020-12-01	S	R	S	S	S	S	S	S	S	R	S	S	S	R	S	S	S	S	S	Enterobacter ludwigii	98.6141		ST1789
F1430	C3	Forest soil	2020-12-02	S	R	S	S	S	S	S	S	S	R	S	S	S	R	S	S	I	S	S	Enterobacter ludwigii	98.7627		ST446
F904	C1	Pig faeces	2020-12-03	S	R	S	S	S	S	S	S	S	R	S	S	S	R	S	S	S	S	S	Enterobacter ludwigii	98.7859		ST2810*
F1897	C3	Soil without organic fertilization, 4 weeks after corn cultivation	2021-03-01	S	R	S	S	S	S	S	S	S	R	S	S	S	R	S	S	S	S	S	Enterobacter ludwigii	98.7454		ST2797*
F2010	C3	Soil without organic fertilization, 1 weeks after corn cultivation	2021-03-03	S	R	S	S	S	S	S	S	S	R	S	S	S	R	S	S	S	S	S	Enterobacter ludwigii	98.7533		ST2800*
F2013	C3	Soil without organic fertilization, 1 week after corn cultivation	2021-03-04	S	R	S	S	S	S	S	S	S	R	S	S	S	R	S	S	S	S	S	Enterobacter ludwigii	98.8752		ST2801*
F2056	C3	Soil with organic fertilization, 1 week after corn cultivation	2021-03-05	S	R	S	S	S	S	S	S	S	R	S	S	S	R	S	S	S	S	S	Enterobacter ludwigii	98.7768		ST2802*
F2060	C3	Soil with organic fertilization, 1 week after corn cultivation	2021-03-06	S	R	S	S	S	S	S	S	S	R	S	S	S	R	S	S	I	S	S	Enterobacter ludwigii	98.7955		ST2802*
F3211	C3	Soil with organic fertilization, before corn harvest	2021-05-02	S	R	S	S	S	S	S	S	S	R	S	S	S	R	S	S	S	S	S	Enterobacter ludwigii	98.7489		ST2803*
F3213	C3	Soil with organic fertilization, before corn harvest	2021-05-03	S	R	S	S	S	S	S	S	S	R	S	S	S	R	S	S	S	S	S	Enterobacter ludwigii	98.7471		ST2797*
F3232	C3	Soil without organic fertilization, before corn harvest	2021-05-04	S	R	S	S	S	S	S	S	S	R	S	S	S	R	S	S	S	S	S	Enterobacter ludwigii	98.7335		ST2804*
F604	C8	Feed	2020-12-01	S	R	S	S	S	S	S	S	S	R	S	S	S	S	S	S	I	S	S	Enterobacter mori	97.9957	ACYC.E9L (CP091779)	ST2806*
F1919	C3	Soil with organic fertilization, 4 weeks after corn cultivation	2021-03-03	S	R	S	S	S	S	S	S	S	R	S	S	S	R	S	S	S	S	S	Enterobacter mori	97.5667		ST2798*
F1926	C3	Forest soil	2021-03-04	S	R	S	S	S	S	S	S	S	R	S	S	S	S	S	S	S	S	S	Enterobacter mori	97.6228		ST2799*
F3419	C0	Air sample	2021-05-10	S	R	S	S	S	S	S	S	S	R	S	S	S	S	S	S	S	S	S	Enterobacter pasteurii	98.9054	P40RS (JADBRO000000000)	ST2147*
F821	C2	Manure	2020-12-02	S	R	S	S	S	S	S	S	S	R	S	S	S	R	S	S	S	S	S	Enterobacter roggenkampii	98.2911	DSM 16690 (CP017184)	ST2809*
F848	C2	Manure	2020-12-02	S	R	S	S	S	S	S	S	S	R	S	S	S	R	S	S	S	S	R	Enterobacter roggenkampii	98.4248		ST1614
F3092	C10	Influent (wastewater from a collection tank)	2021-05-02	S	S	S	S	S	S	S	S	S	S	S	S	S	S	S	S	S	S	R	Enterobacter roggenkampii	98.4233		ST515
F271	C10	Waste Stabilization Ponds (Sedimentation Tank)	2020-07-01	I	R	S	S	S	S	S	I	R	R	S	S	S	R	S	S	S	S	R	Enterobacter vonholyi	98.8323	STK80-C (CP162152)	ST1688
F325	C10	Sewage Sludge	2020-07-01	I	R	S	S	I	S	S	I	R	R	S	S	S	R	S	S	S	S	R	Enterobacter vonholyi	98.8626		ST1688
F487	C6	River (surface water)	2020-07-01	R	R	S	S	I	S	S	I	R	R	S	S	S	R	S	S	S	S	R	Enterobacter vonholyi	98.8505		ST1688
F431	C6	River (surface water)	2020-07-02	R	R	S	S	I	S	S	I	R	R	S	S	S	R	S	S	S	S	R	Enterobacter vonholyi	98.8521		ST1688
F504	C6	River (surface water)	2020-07-02	I	R	S	S	I	S	S	I	R	R	S	S	S	R	S	S	S	S	R	Enterobacter vonholyi	98.8627		ST1688
F509	C10	Effluent (prior to discharge into receiving waters)	2020-07-02	I	R	S	S	I	S	S	I	R	R	S	S	S	R	S	S	S	S	R	Enterobacter vonholyi	98.8861		ST1688
F4079	C6	River (surface water)	2020-07-02	I	R	S	S	I	S	S	I	R	R	S	S	S	R	S	S	S	S	R	Enterobacter vonholyi	98.8435		ST1688
F449	C10	Waste Stabilization Ponds (Sedimentation Tank)	2020-07-03	I	R	S	S	I	S	S	I	R	R	S	S	S	R	S	S	S	S	R	Enterobacter vonholyi	98.8758		ST1688
F4080	C6	River (surface water)	2020-07-03	R	R	S	S	I	S	S	I	R	R	S	S	S	R	S	S	S	S	R	Enterobacter vonholyi	98.8853		ST1688
F418	C6	River (surface water)	2020-07-04	R	R	S	S	I	S	S	I	R	R	S	S	S	R	S	S	S	S	R	Enterobacter vonholyi	98.8664		ST1688
F450	C10	Waste Stabilization Ponds (Sedimentation Tank)	2020-07-04	I	R	S	S	I	S	S	I	R	R	S	S	S	R	S	S	S	S	R	Enterobacter vonholyi	98.8604		ST1688
F486	C6	River (surface water)	2020-07-04	I	R	S	S	I	S	S	I	R	R	S	S	S	R	S	S	S	S	R	Enterobacter vonholyi	98.863		ST1688
F492	C6	River (surface water)	2020-07-04	I	R	S	S	I	S	S	I	R	R	S	S	S	R	S	S	S	S	R	Enterobacter vonholyi	98.8518		ST1688
F4100	C6	River (surface water)	2020-07-04	S	R	S	S	I	S	S	I	R	R	S	S	S	R	S	S	S	S	R	Enterobacter vonholyi	98.8802		ST1688
F478	C10	Sewage Sludge	2020-07-05	I	R	S	S	I	S	S	I	R	R	S	S	S	R	S	S	S	S	R	Enterobacter vonholyi	98.8721		ST1688
F503	C10	Effluent (prior to discharge into receiving waters)	2020-07-05	I	R	S	S	I	S	S	I	R	R	S	S	S	R	S	S	S	S	R	Enterobacter vonholyi	98.8481		ST1688
F1609	C10	Waste Stabilization Ponds (Sedimentation Tank)	2020-12-01	I	R	S	S	I	S	S	I	R	R	S	S	S	R	S	S	S	S	R	Enterobacter vonholyi	98.8511		ST1688
ATM, Aztreonam; AMC, Amoxicillin/ clavulanic acid; CTX, Cefotaxime; FEP, Cefepime; IMP, Imipenem; CAZ, Ceftazidime; TPZ, Piperacillin-tazobactam; MEM, Meropenem; ERT, Ertapenem; FOX, Cefoxitin; CIP, Ciprofloxacin; SXT, Sulfamethxazole-trimethoprim; GEN, Gentamicin; AMP, Ampicillin; XNL, Ceftiofur; ENR, Enrofloxacin; SMN, Streptomycin; CHL, Chloramphenicol; COL, Colistin (R, Resistant; I, Suscepti…

## Sheet: Table S3
Table S3. SNP matrix obtained from the core-genome DNA comparisons between the Enterobacter strains.
	F1403	F1430	F1609	F1617	F1738	F1897	F1919	F1926	F1985	F2010	F2013	F2056	F2060	F271	F2979	F2982	F3035	F3092	F3124	F3211	F3213	F3232	F325	F3419	F3531	F3737	F3741	F3779	F3783	F4079	F4080	F4100	F418	F427	F431	F4479	F4480	F4487	F449	F450	F4612	F478	F480	F486	F487	F492	F503	F504	F509
F1403	0	6305	74141	84264	6412	6374	78008	77998	71753	6368	6409	6356	6362	74143	71625	71628	71656	73196	71626	3028	6378	5620	74142	85426	85689	84854	84854	84445	84450	74140	74142	74143	74147	84453	74143	85685	85682	76361	74141	74142	76352	74146	71813	74149	74144	74143	74142	74148	74145
F1430	6305	0	74207	84374	6274	6037	78253	78283	71817	6105	6163	4473	4477	74209	71678	71681	71708	73285	71679	6078	6041	6068	74208	85575	85773	84974	84974	84544	84550	74206	74208	74209	74213	84564	74209	85767	85768	76419	74207	74208	76408	74212	71884	74215	74210	74209	74208	74214	74211
F1609	74141	74207	0	74511	74130	74246	61008	61000	33807	74135	74269	74253	74250	4	34000	34008	34039	36673	34005	74141	74247	74160	9	75593	76316	74410	74413	74569	74573	7	5	9	10	74692	4	76316	76309	60700	8	5	60696	7	34055	16	5	6	5	9	6
F1617	84264	84374	74511	0	84342	84415	70757	70721	71593	84294	84417	84459	84455	74509	71482	71483	71508	72423	71482	84324	84417	84313	74508	53367	27387	19518	19507	6027	6020	74506	74508	74507	74513	6604	74509	27385	27384	76589	74507	74508	76580	74512	71712	74512	74508	74509	74508	74512	74511
F1738	6412	6274	74130	84342	0	6150	78183	78185	71790	6114	6183	6207	6211	74132	71659	71662	71689	73276	71660	6146	6154	6017	74131	85477	85718	84894	84894	84517	84522	74129	74131	74132	74136	84509	74132	85712	85713	76410	74132	74131	76403	74135	71846	74140	74133	74132	74131	74137	74134
F1897	6374	6037	74246	84415	6150	0	78301	78275	71936	6047	6180	6107	6111	74248	71780	71785	71813	73319	71783	6072	8	5980	74247	85585	85812	85016	85016	84588	84593	74245	74247	74248	74252	84582	74248	85804	85803	76597	74248	74247	76590	74251	71952	74254	74249	74248	74247	74253	74250
F1919	78008	78253	61008	70757	78183	78301	0	9911	54995	78167	78363	78362	78359	61008	54867	54870	54899	61401	54870	78278	78301	78217	61006	72158	72465	71569	71574	70841	70854	61005	61005	61006	61005	70805	61006	72467	72462	69301	61006	61005	69291	61009	55054	61013	61005	61006	61005	61011	61008
F1926	77998	78283	61000	70721	78185	78275	9911	0	54994	78225	78365	78371	78367	61000	54912	54915	54942	61462	54915	78307	78275	78220	60998	72246	72571	71621	71626	70802	70812	60997	60997	60998	60997	70766	60998	72575	72566	69314	60998	60997	69308	61001	55067	61005	60997	60998	60997	61001	61000
F1985	71753	71817	33807	71593	71790	71936	54995	54994	0	71812	71959	71880	71877	33807	10156	10162	10194	41681	10161	71772	71937	71780	33806	72658	73460	72026	72030	71715	71723	33804	33804	33806	33803	71714	33805	73454	73446	57587	33807	33806	57577	33808	8432	33815	33806	33807	33806	33810	33807
F2010	6368	6105	74135	84294	6114	6047	78167	78225	71812	0	6196	6200	6204	74137	71628	71631	71660	73192	71629	6198	6051	6120	74136	85462	85700	84884	84886	84451	84456	74134	74136	74137	74141	84477	74137	85694	85694	76414	74137	74136	76407	74140	71850	74143	74138	74137	74136	74142	74139
F2013	6409	6163	74269	84417	6183	6180	78363	78365	71959	6196	0	6143	6145	74271	71827	71830	71857	73378	71828	6297	6184	6118	74270	85669	85835	84973	84973	84583	84589	74268	74270	74271	74275	84608	74271	85829	85830	76558	74271	74270	76549	74274	72035	74277	74272	74271	74270	74276	74273
F2056	6356	4473	74253	84459	6207	6107	78362	78371	71880	6200	6143	0	14	74255	71743	71746	71773	73369	71744	6110	6111	6213	74254	85604	85830	85024	85026	84630	84635	74252	74254	74255	74259	84617	74255	85824	85825	76398	74255	74254	76387	74258	71946	74261	74256	74255	74254	74260	74257
F2060	6362	4477	74250	84455	6211	6111	78359	78367	71877	6204	6145	14	0	74252	71740	71743	71770	73366	71741	6114	6115	6217	74251	85598	85826	85020	85022	84626	84631	74249	74251	74252	74256	84613	74252	85820	85821	76393	74252	74251	76382	74255	71943	74258	74253	74252	74251	74257	74254
F271	74143	74209	4	74509	74132	74248	61008	61000	33807	74137	74271	74255	74252	0	34000	34008	34039	36673	34005	74143	74249	74162	7	75591	76314	74408	74411	74567	74571	5	3	7	8	74689	2	76314	76307	60698	6	5	60694	5	34055	14	3	6	3	7	4
F2979	71625	71678	34000	71482	71659	71780	54867	54912	10156	71628	71827	71743	71740	34000	0	10	45	41546	9	71610	71782	71651	33998	72567	73392	71933	71938	71567	71574	33997	33997	33999	34002	71595	33998	73386	73378	57442	33998	33997	57434	34001	10603	34007	33998	33998	33997	34003	34000
F2982	71628	71681	34008	71483	71662	71785	54870	54915	10162	71631	71830	71746	71743	34008	10	0	39	41554	3	71613	71787	71654	34006	72568	73393	71933	71938	71568	71575	34005	34005	34007	34010	71595	34006	73387	73379	57445	34006	34005	57437	34009	10611	34015	34006	34006	34005	34011	34008
F3035	71656	71708	34039	71508	71689	71813	54899	54942	10194	71660	71857	71773	71770	34039	45	39	0	41581	40	71641	71815	71682	34037	72591	73416	71957	71962	71593	71600	34036	34036	34038	34041	71621	34037	73410	73402	57470	34037	34036	57462	34040	10644	34046	34037	34037	34036	34042	34039
F3092	73196	73285	36673	72423	73276	73319	61401	61462	41681	73192	73378	73369	73366	36673	41546	41554	41581	0	41551	73207	73323	73224	36670	73519	74279	71365	71365	72554	72560	36670	36672	36674	36677	72610	36671	74273	74268	59250	36673	36672	59242	36674	41611	36681	36672	36673	36672	36676	36673
F3124	71626	71679	34005	71482	71660	71783	54870	54915	10161	71629	71828	71744	71741	34005	9	3	40	41551	0	71611	71785	71652	34003	72567	73392	71932	71937	71567	71574	34002	34002	34004	34007	71594	34003	73386	73378	57444	34003	34002	57436	34006	10610	34012	34003	34003	34002	34008	34005
F3211	3028	6078	74141	84324	6146	6072	78278	78307	71772	6198	6297	6110	6114	74143	71610	71613	71641	73207	71611	0	6076	5444	74142	85504	85728	84979	84977	84491	84496	74140	74142	74143	74147	84502	74143	85722	85721	76371	74143	74142	76362	74146	71819	74151	74144	74143	74142	74148	74145
F3213	6378	6041	74247	84417	6154	8	78301	78275	71937	6051	6184	6111	6115	74249	71782	71787	71815	73323	71785	6076	0	5986	74248	85589	85814	85017	85017	84590	84595	74246	74248	74249	74253	84584	74249	85806	85803	76596	74249	74248	76589	74252	71953	74255	74250	74249	74248	74254	74251
F3232	5620	6068	74160	84313	6017	5980	78217	78220	71780	6120	6118	6213	6217	74162	71651	71654	71682	73224	71652	5444	5986	0	74162	85482	85697	84922	84924	84476	84482	74159	74161	74162	74166	84489	74162	85691	85692	76410	74160	74161	76401	74165	71818	74168	74163	74162	74161	74167	74164
F325	74142	74208	9	74508	74131	74247	61006	60998	33806	74136	74270	74254	74251	7	33998	34006	34037	36670	34003	74142	74248	74162	0	75588	76313	74407	74410	74566	74570	4	6	10	11	74688	5	76313	76306	60697	9	8	60693	8	34053	17	6	9	6	8	7
F3419	85426	85575	75593	53367	85477	85585	72158	72246	72658	85462	85669	85604	85598	75591	72567	72568	72591	73519	72567	85504	85589	85482	75588	0	54442	54185	54179	53561	53560	75590	75590	75594	75589	53634	75591	54436	54432	78090	75591	75590	78081	75594	72753	75599	75590	75591	75590	75592	75593
F3531	85689	85773	76316	27387	85718	85812	72465	72571	73460	85700	85835	85830	85826	76314	73392	73393	73416	74279	73392	85728	85814	85697	76313	54442	0	28122	28118	27505	27499	76311	76313	76312	76318	27590	76314	43	41	78161	76312	76313	78157	76317	73552	76317	76313	76314	76313	76315	76316
F3737	84854	84974	74410	19518	84894	85016	71569	71621	72026	84884	84973	85024	85020	74408	71933	71933	71957	71365	71932	84979	85017	84922	74407	54185	28122	0	41	19588	19581	74405	74407	74406	74412	19743	74408	28121	28120	77074	74406	74407	77065	74411	72136	74411	74407	74408	74407	74411	74410
F3741	84854	84974	74413	19507	84894	85016	71574	71626	72030	84886	84973	85026	85022	74411	71938	71938	71962	71365	71937	84977	85017	84924	74410	54179	28118	41	0	19576	19569	74408	74410	74409	74415	19731	74411	28119	28116	77070	74409	74410	77061	74414	72137	74414	74410	74411	74410	74414	74413
F3779	84445	84544	74569	6027	84517	84588	70841	70802	71715	84451	84583	84630	84626	74567	71567	71568	71593	72554	71567	84491	84590	84476	74566	53561	27505	19588	19576	0	31	74564	74566	74565	74571	5769	74567	27501	27498	76780	74565	74566	76771	74570	71779	74570	74566	74567	74566	74570	74569
F3783	84450	84550	74573	6020	84522	84593	70854	70812	71723	84456	84589	84635	84631	74571	71574	71575	71600	72560	71574	84496	84595	84482	74570	53560	27499	19581	19569	31	0	74568	74570	74569	74575	5764	74571	27495	27492	76787	74569	74570	76778	74574	71787	74574	74570	74571	74570	74574	74573
F4079	74140	74206	7	74506	74129	74245	61005	60997	33804	74134	74268	74252	74249	5	33997	34005	34036	36670	34002	74140	74246	74159	4	75590	76311	74405	74408	74564	74568	0	4	6	9	74686	3	76311	76304	60695	7	6	60691	6	34052	15	4	7	4	8	5
F4080	74142	74208	5	74508	74131	74247	61005	60997	33804	74136	74270	74254	74251	3	33997	34005	34036	36672	34002	74142	74248	74161	6	75590	76313	74407	74410	74566	74570	4	0	6	7	74688	1	76313	76306	60697	5	4	60693	4	34052	13	2	5	2	6	3
F4100	74143	74209	9	74507	74132	74248	61006	60998	33806	74137	74271	74255	74252	7	33999	34007	34038	36674	34004	74143	74249	74162	10	75594	76312	74406	74409	74565	74569	6	6	0	9	74687	5	76312	76305	60698	9	8	60694	8	34054	17	6	9	6	10	7
F418	74147	74213	10	74513	74136	74252	61005	60997	33803	74141	74275	74259	74256	8	34002	34010	34041	36677	34007	74147	74253	74166	11	75589	76318	74412	74415	74571	74575	9	7	9	0	74693	6	76318	76311	60697	8	7	60693	9	34051	18	7	8	5	11	8
F427	84453	84564	74692	6604	84509	84582	70805	70766	71714	84477	84608	84617	84613	74689	71595	71595	71621	72610	71594	84502	84584	84489	74688	53634	27590	19743	19731	5769	5764	74686	74688	74687	74693	0	74689	27588	27588	76716	74687	74689	76707	74692	71820	74692	74688	74690	74688	74692	74691
F431	74143	74209	4	74509	74132	74248	61006	60998	33805	74137	74271	74255	74252	2	33998	34006	34037	36671	34003	74143	74249	74162	5	75591	76314	74408	74411	74567	74571	3	1	5	6	74689	0	76314	76307	60698	4	3	60694	3	34053	12	1	4	1	5	2
F4479	85685	85767	76316	27385	85712	85804	72467	72575	73454	85694	85829	85824	85820	76314	73386	73387	73410	74273	73386	85722	85806	85691	76313	54436	43	28121	28119	27501	27495	76311	76313	76312	76318	27588	76314	0	30	78159	76312	76313	78155	76317	73546	76317	76313	76314	76313	76315	76316
F4480	85682	85768	76309	27384	85713	85803	72462	72566	73446	85694	85830	85825	85821	76307	73378	73379	73402	74268	73378	85721	85803	85692	76306	54432	41	28120	28116	27498	27492	76304	76306	76305	76311	27588	76307	30	0	78155	76305	76306	78151	76310	73538	76310	76306	76307	76306	76308	76309
F4487	76361	76419	60700	76589	76410	76597	69301	69314	57587	76414	76558	76398	76393	60698	57442	57445	57470	59250	57444	76371	76596	76410	60697	78090	78161	77074	77070	76780	76787	60695	60697	60698	60697	76716	60698	78159	78155	0	60698	60697	33	60701	57502	60704	60697	60698	60697	60701	60700
F449	74141	74207	8	74507	74132	74248	61006	60998	33807	74137	74271	74255	74252	6	33998	34006	34037	36673	34003	74143	74249	74160	9	75591	76312	74406	74409	74565	74569	7	5	9	8	74687	4	76312	76305	60698	0	5	60694	7	34053	16	5	6	3	9	6
F450	74142	74208	5	74508	74131	74247	61005	60997	33806	74136	74270	74254	74251	5	33997	34005	34036	36672	34002	74142	74248	74161	8	75590	76313	74407	74410	74566	74570	6	4	8	7	74689	3	76313	76306	60697	5	0	60693	6	34054	15	4	3	2	8	5
F4612	76352	76408	60696	76580	76403	76590	69291	69308	57577	76407	76549	76387	76382	60694	57434	57437	57462	59242	57436	76362	76589	76401	60693	78081	78157	77065	77061	76771	76778	60691	60693	60694	60693	76707	60694	78155	78151	33	60694	60693	0	60697	57493	60700	60693	60694	60693	60697	60696
F478	74146	74212	7	74512	74135	74251	61009	61001	33808	74140	74274	74258	74255	5	34001	34009	34040	36674	34006	74146	74252	74165	8	75594	76317	74411	74414	74570	74574	6	4	8	9	74692	3	76317	76310	60701	7	6	60697	0	34056	15	4	7	4	8	5
F480	71813	71884	34055	71712	71846	71952	55054	55067	8432	71850	72035	71946	71943	34055	10603	10611	10644	41611	10610	71819	71953	71818	34053	72753	73552	72136	72137	71779	71787	34052	34052	34054	34051	71820	34053	73546	73538	57502	34053	34054	57493	34056	0	34063	34054	34055	34054	34058	34055
F486	74149	74215	16	74512	74140	74254	61013	61005	33815	74143	74277	74261	74258	14	34007	34015	34046	36681	34012	74151	74255	74168	17	75599	76317	74411	74414	74570	74574	15	13	17	18	74692	12	76317	76310	60704	16	15	60700	15	34063	0	11	16	13	17	14
F487	74144	74210	5	74508	74133	74249	61005	60997	33806	74138	74272	74256	74253	3	33998	34006	34037	36672	34003	74144	74250	74163	6	75590	76313	74407	74410	74566	74570	4	2	6	7	74688	1	76313	76306	60697	5	4	60693	4	34054	11	0	5	2	6	3
F492	74143	74209	6	74509	74132	74248	61006	60998	33807	74137	74271	74255	74252	6	33998	34006	34037	36673	34003	74143	74249	74162	9	75591	76314	74408	74411	74567	74571	7	5	9	8	74690	4	76314	76307	60698	6	3	60694	7	34055	16	5	0	3	5	6
F503	74142	74208	5	74508	74131	74247	61005	60997	33806	74136	74270	74254	74251	3	33997	34005	34036	36672	34002	74142	74248	74161	6	75590	76313	74407	74410	74566	74570	4	2	6	5	74688	1	76313	76306	60697	3	2	60693	4	34054	13	2	3	0	6	3
F504	74148	74214	9	74512	74137	74253	61011	61001	33810	74142	74276	74260	74257	7	34003	34011	34042	36676	34008	74148	74254	74167	8	75592	76315	74411	74414	74570	74574	8	6	10	11	74692	5	76315	76308	60701	9	8	60697	8	34058	17	6	5	6	0	7
F509	74145	74211	6	74511	74134	74250	61008	61000	33807	74139	74273	74257	74254	4	34000	34008	34039	36673	34005	74145	74251	74164	7	75593	76316	74410	74413	74569	74573	5	3	7	8	74691	2	76316	76309	60700	6	5	60696	5	34055	14	3	6	3	7	0
F515	71694	71759	34111	71564	71724	71828	55008	55038	9784	71743	71940	71807	71804	34111	10841	10847	10880	41590	10846	71714	71829	71678	34112	72635	73438	71996	71999	71633	71642	34110	34108	34110	34113	71654	34109	73434	73423	57602	34107	34108	57590	34112	10103	34119	34110	34109	34108	34114	34111
F544	71814	71885	34058	71712	71847	71953	55056	55069	8433	71851	72036	71947	71944	34058	10606	10614	10647	41613	10613	71820	71954	71819	34056	72753	73552	72135	72136	71779	71787	34055	34055	34057	34054	71820	34056	73546	73538	57505	34056	34057	57496	34059	27	34066	34057	34058	34057	34061	34058
F579	71627	71680	34006	71479	71661	71784	54867	54912	10160	71630	71827	71745	71742	34006	8	4	39	41550	3	71612	71786	71653	34004	72564	73389	71930	71935	71564	71571	34003	34003	34005	34008	71592	34004	73383	73375	57441	34004	34003	57433	34007	10609	34013	34004	34004	34003	34009	34006
F598	75139	75186	54985	66313	75136	75235	60521	60494	50339	75086	75255	75237	75233	54985	50205	50206	50231	54313	50206	75196	75233	75145	54982	70284	68886	67410	67412	66492	66498	54982	54982	54984	54989	66459	54983	68883	68877	58435	54985	54984	58430	54986	50451	54991	54982	54985	54984	54988	54985
F599	75144	75191	54982	66320	75141	75240	60517	60493	50340	75091	75260	75242	75238	54982	50204	50205	50230	54312	50205	75201	75238	75150	54979	70281	68891	67415	67417	66499	66505	54979	54979	54981	54986	66464	54980	68888	68882	58440	54982	54981	58435	54983	50450	54988	54979	54982	54981	54985	54982
F604	78288	78597	61868	71358	78514	78559	13397	13350	56013	78536	78659	78642	78638	61868	55939	55943	55972	62038	55943	78589	78559	78522	61866	72652	73044	72157	72155	71415	71425	61865	61865	61866	61865	71371	61866	73044	73041	69793	61866	61865	69783	61869	56098	61873	61865	61866	61865	61869	61868
F792	5823	6035	74245	84407	6179	6063	78314	78321	71877	6172	6308	6085	6089	74247	71719	71722	71750	73329	71720	5558	6067	5284	74247	85606	85785	84979	84981	84562	84568	74244	74246	74247	74251	84550	74247	85779	85780	76474	74247	74246	76463	74250	71925	74255	74248	74247	74246	74252	74249
F802	66	6326	74149	84266	6434	6398	78011	78001	71758	6394	6435	6379	6383	74151	71629	71632	71660	73200	71630	3050	6402	5640	74150	85428	85696	84861	84861	84447	84452	74148	74150	74151	74155	84455	74151	85692	85689	76360	74149	74150	76351	74154	71818	74157	74152	74151	74150	74156	74153
F815	6344	6040	74150	84281	5963	5920	78212	78212	71815	6140	6172	6102	6106	74152	71659	71662	71689	73232	71660	6150	5924	6113	74151	85483	85717	84889	84887	84451	84456	74149	74151	74151	74156	84460	74152	85709	85710	76355	74152	74151	76348	74155	71890	74158	74153	74152	74151	74157	74154
F821	73262	73301	36652	72520	73336	73356	61500	61561	41643	73229	73379	73413	73412	36652	41527	41535	41562	11280	41532	73284	73360	73257	36649	73583	74281	71500	71495	72614	72624	36649	36651	36653	36656	72657	36650	74276	74271	59211	36652	36651	59204	36653	41540	36660	36651	36652	36651	36655	36652
F848	73105	73173	36552	72389	73147	73214	61368	61374	41503	73077	73236	73268	73267	36552	41433	41441	41468	9860	41438	73119	73218	73155	36549	73411	74209	71275	71271	72516	72522	36549	36551	36552	36556	72558	36550	74205	74200	59103	36552	36551	59096	36553	41498	36560	36551	36552	36551	36555	36552
F904	6275	6054	74247	84431	6105	6021	78279	78288	71950	6105	6248	6161	6165	74249	71811	71814	71841	73335	71812	6104	6025	6077	74248	85587	85797	84998	85000	84602	84607	74246	74248	74249	74253	84598	74249	85791	85792	76408	74249	74248	76401	74252	72004	74255	74250	74249	74248	74254	74251
[truncated: 12 more columns]

## Sheet: Table S4
Table S4. Expanded Genetic Profile of Resistance and Virulence of Enterobacter strains isolated from the OAL.
Isolate	Phenicol/Quinolone	Fosfomycin	Carbapenemase	ESBL (AmpC type)	Colistin	Sulfonamide	Streptomycin	Efflux	Transcription Regulators	Porins	Other	Metal	Heat	Virulence	Biocide
F1403		fosA2		blaACT-129				MsbA, acrAB, acrD, KpnGH, oqxA10B9, mtdAC	marA, cpxA, ramA, emrR, H-NS, CRP	OmpA	bacA	fieF,silA,silR
F1430		fosA2		blaACT-132				MsbA, acrAB, acrD, KpnGH, oqxA9B9, mtdBC	marA, cpxA, ramA, emrR, H-NS, CRP	OmpA	bacA	fieF,silA,silR
F1609		fosA	blaFRI-8	blaACT-91				MsbA, acrAB, acrD, KpnGH, oqxA10B9, mtdBC, TolC	marA, cpxA, ramA, emrR, H-NS, CRP	OmpA	bacA	fieF,silA
F1617		fosA		blaACT-94				MsbA, acrAB, acrD, KpnG, oqxA9B9, mtdABC, emrB, KpnF	marA, cpxA, ramA, emrR, H-NS, CRP	OmpA	bacA	fieF		iroB,iroC,iroN
F1738		fosA2		blaACT-129				MsbA, acrAB, acrD, KpnGH, oqxA9B9, mtdAC	marA, cpxA, ramA, emrR, H-NS, CRP	OmpA	bacA	fieF,pcoA,pcoB,pcoC,pcoD,pcoE,pcoR,pcoS,silA,silB,silC,silE,silF,silP,silR,silS
F1897		fosA2		blaACT-133				MsbA, acrAB, KpnGH, oqxA9B15, mtdC	marA, cpxA, ramA, emrR, H-NS, CRP	OmpA	bacA	fieF,silA,silR
F1919	qnrE1	fosA,fosA7.4		blaACT-138				MsbA, acrAB, acrD, KpnG, oqxA10B9, mtdBC, emrB	marA, cpxA, ramA, emrR, H-NS, CRP	OmpA	bacA	fieF,pcoA,pcoC,pcoD,pcoE,pcoR,pcoS,silA,silB,silC,silF,silP,silR,silS
F1926	qnrE1	fosA		blaACT-139				MsbA, acrAB, acrD, KpnG, oqxA10B9, mtdBC, TolC, emrB	marA, cpxA, ramA, emrR, H-NS, CRP	OmpA	bacA	fieF,pcoA,pcoC,pcoD,pcoR,pcoS,silA,silB,silC,silE,silF,silP,silR,silS
F1985		fosA		blaACT-125				MsbA, acrAB, acrD, KpnG, oqxA10B9, mtdBC, TolC, emrB	marA, cpxA, ramA, emrR, H-NS, CRP	OmpA	bacA	fieF,pcoA,pcoC,pcoD,pcoE,pcoR,pcoS,silA,silB,silC,silF,silP,silR,silS
F2010		fosA2		blaACT-134				MsbA, acrAB, acrD, KpnGH, oqxA9B9, mtdC	marA, cpxA, ramA, emrR, H-NS, CRP	OmpA	bacA	fieF,pcoA,pcoB,pcoC,pcoD,pcoR,pcoS,silA,silB,silC,silE,silF,silP,silR,silS
F2013		fosA2		blaACT-135				MsbA, acrAB, acrD, KpnGH, oqxA9B9, mtdC	marA, cpxA, ramA, emrR, H-NS, CRP	OmpA	bacA	fieF,silA,silR
F2056		fosA2		blaACT-136				MsbA, acrAB, acrD, KpnGH, oqxA9B9, mtdAC	marA, cpxA, ramA, emrR, H-NS, CRP	OmpA	bacA	fieF,silA,silR
F2060		fosA2		blaACT-136				MsbA, acrAB, acrD, KpnGH, oqxA9B9, mtdAC	marA, cpxA, ramA, emrR, H-NS, CRP, baeR	OmpA	bacA	fieF,silA,silR
F271		fosA	blaFRI-8	blaACT-91				MsbA, acrAB, acrD, KpnGH, oqxA10B9, mtdBC, TolC	marA, cpxA, ramA, emrR, H-NS, CRP	OmpA	bacA	fieF,silA
F2979		fosA		blaACT-116				MsbA, acrAB, acrD, KpnG, oqxA10B9, mtdBC, TolC	marA, cpxA, ramA, emrR, H-NS, CRP	OmpA	bacA	fieF,silA
F2982		fosA		blaACT-116				MsbA, acrAB, acrD, KpnG, oqxA10B9, mtdBC, TolC	marA, cpxA, ramA, emrR, H-NS, CRP	OmpA	bacA	fieF,silA
F3035		fosA		blaACT-116				MsbA, acrAB, acrD, KpnG, oqxA10B9, mtdBC, TolC, emrB	marA, cpxA, ramA, emrR, H-NS, CRP	OmpA	bacA	fieF,silA
F3092		fosA		blaMIR-5				MsbA, acrAB, acrD, KpnG, oqxA10B9,mtdBC, TolC, emrB	marA, cpxA, ramA, emrR, H-NS, CRP	OmpA	bacA	arsA,arsB,arsC,arsD,arsR,fieF,pcoA,pcoB,pcoC,pcoD,pcoE,pcoR,pcoS,silA,silB,silC,silE,silF,silP,silR,silS	hdeD-GI,hsp20,kefB-GI,psi-GI,shsP,trxLHR,yfdX1,yfdX2
F3124		fosA		blaACT-116				MsbA, acrAB, acrD, KpnG, oqxA10B9,mtdBC, TolC, emrB	marA, cpxA, ramA, emrR, H-NS, CRP	OmpA	bacA	fieF,silA
F3211		fosA2		blaACT-129				MsbA, acrAB, acrD, KpnGH, oqxA9B9, mtdAC	marA, cpxA, ramA, emrR, H-NS, CRP	OmpA	bacA	fieF,silA,silR
F3213		fosA2		blaACT-129				MsbA, acrAB, KpnGH, oqxA9B15, mtdC	marA, cpxA, ramA, emrR, H-NS, CRP	OmpA	bacA	fieF,silA,silR
F3232		fosA2		blaACT-132				MsbA, acrAB, KpnGH, oqxA9B16, mtdC	marA, cpxA, ramA, emrR, H-NS, CRP	OmpA	bacA	fieF,pcoA,pcoB,pcoC,pcoD,pcoE,pcoR,pcoS,silA,silB,silC,silE,silF,silP,silR,silS
F325		fosA	blaFRI-8	blaACT-91				MsbA, acrAB, acrD, KpnGH, oqxA10B9, mtdBC, TolC	marA, cpxA, ramA, emrR, H-NS, CRP	OmpA	bacA	fieF,silA
F3419		fosA		blaACT-119				MsbA, KpnF, acrAB, acrD, KpnG, oqxAB, mtdAC	marA, cpxA, ramA, emrR, H-NS, CRP	OmpA	bacA	fieF
F3531		fosA		blaACT-127		sul1	aadA2	MsbA, acrAB, acrD, KpnFG, oqxA10B5, mtdABC, emrB	marA, cpxA, ramA, emrR, H-NS, CRP	OmpA	bacA	fieF,pcoA,pcoB,pcoC,pcoD,pcoE,pcoR,pcoS,silA,silB,silC,silE,silF,silP,silR,silS,terD,terW,terZ	hdeD-GI,hsp20,kefB-GI,psi-GI,shsP,trxLHR,yfdX1,yfdX2		qacEdelta1
F3737		fosA		blaACT-16				MsbA, acrAB, acrD, KpnFG, oqxAB, mtdAC, emrB	marA, cpxA, ramA, emrR, H-NS, CRP	OmpA	bacA	fieF, terW, terZ, terD
F3741		fosA		blaACT-16				MsbA, acrAB, acrD, KpnFG, oqxA9B9, mtdABC, emrB	marA, cpxA, ramA, emrR, H-NS, CRP	OmpA	bacA	fieF,terD,terW,terZ
F3779		fosA		blaACT-17				MsbA, acrAB, acrD, KpnG, oqxA9B9, mtdABC, emrB	marA, cpxA, ramA, emrR, H-NS, CRP	OmpA	bacA	fieF,ncrA,ncrB,ncrC,pcoA,pcoB,pcoC,pcoD,pcoE,pcoR,pcoS,silA,silB,silC,silE,silF,silP,silR,silS,terD,terW,terZ		iroB,iroC,iroN
F3783		fosA		blaACT-17				MsbA, acrAB, acrD, KpnG, oqxA9B9, mtdABC, emrB	marA, cpxA, ramA, emrR, H-NS, CRP	OmpA	bacA	fieF,ncrA,ncrB,ncrC,pcoA,pcoB,pcoC,pcoD,pcoE,pcoR,pcoS,silA,silB,silC,silE,silF,silP,silR,silS,terD,terW,terZ		iroB,iroC,iroN
F4079		fosA	blaFRI-8	blaACT-91				MsbA, acrAB, acrD, KpnGH, oqxA10B9, mtdBC	marA, cpxA, ramA, emrR, H-NS, CRP	OmpA	bacA	fieF,silA
F4080		fosA	blaFRI-8	blaACT-91				MsbA, acrAB, acrD, KpnGH, oqxA10B9, mtdBC	marA, cpxA, ramA, emrR, H-NS, CRP	OmpA	bacA	fieF,silA
F4100		fosA	blaFRI-8	blaACT-91				MsbA, acrAB, acrD, KpnGH, oqxA10B9, mtdBC, TolC	marA, cpxA, ramA, emrR, H-NS, CRP	OmpA	bacA	fieF,silA
F418		fosA	blaFRI-8	blaACT-91				MsbA, acrAB, acrD, KpnGH, oqxA10B9, mtdBC, TolC	marA, cpxA, ramA, emrR, H-NS, CRP	OmpA	bacA	fieF,silA
F427				blaACT-17				MsbA, acrAB, acrD, KpnG, oqxA9B9,mtdABC, TolC, emrB	marA, cpxA, ramA, emrR, H-NS, CRP	OmpA	bacA	fieF,ncrA,ncrB,ncrC,pcoA,pcoC,pcoD,pcoE,pcoR,pcoS,silA,silB,silC,silE,silF,silP,silR,silS		iroB,iroC,iroN
F431		fosA	blaFRI-8	blaACT-91				MsbA, acrAB, acrD, KpnGH, oqxA10B9, mtdBC, TolC	marA, cpxA, ramA, emrR, H-NS, CRP	OmpA	bacA	fieF,silA
F4479		fosA		blaACT-127		sul1	aadA2	MsbA, acrAB, acrD, KpnFG, oqxA10B5, mtdABC, TolC, ermB	marA, cpxA, ramA, emrR, H-NS, CRP	OmpA	bacA	fieF,pcoA,pcoB,pcoC,pcoD,pcoE,pcoR,pcoS,silA,silB,silC,silE,silF,silP,silR,silS,terD,terW,terZ	hdeD-GI,hsp20,kefB-GI,psi-GI,shsP,trxLHR,yfdX1,yfdX2		qacEdelta1
F4480		fosA		blaACT-127		sul1	aadA2	MsbA, acrAB, acrD, KpnFG, oqxA10B5, mtdABC, TolC, ermB	marA, cpxA, ramA, emrR, H-NS, CRP	OmpA	bacA	fieF,pcoA,pcoB,pcoC,pcoD,pcoE,pcoR,pcoS,silA,silB,silC,silE,silF,silP,silR,silS,terD,terW,terZ	hdeD-GI,hsp20,kefB-GI,psi-GI,shsP,trxLHR,yfdX1,yfdX2		qacEdelta1
F4487		fosA		blaACT-99				MsbA, acrAB, acrD, KpnG, oqxA6, mtdBC, emrB	marA, cpxA, ramA, emrR, H-NS, CRP	OmpA	bacA	arsA,arsB,arsC,arsD,arsR,fieF,silA
F449		fosA	blaFRI-8	blaACT-91				MsbA, acrAB, acrD, KpnGH, oqxA10B9, mtdBC, TolC	marA, cpxA, ramA, emrR, H-NS, CRP	OmpA	bacA	fieF,silA
F450		fosA	blaFRI-8	blaACT-91				MsbA, acrAB, acrD, KpnGH, oqxA10B9, mtdBC, TolC	marA, cpxA, ramA, emrR, H-NS, CRP	OmpA	bacA	arsD,fieF,silA
F4612		fosA		blaACT-99				MsbA, acrAB, acrD, KpnG, oqxA6, mtdBC	marA, cpxA, ramA, emrR, H-NS, CRP	OmpA	bacA	arsA,arsB,arsC,arsD,arsR,fieF,silA
F478		fosA	blaFRI-8	blaACT-91				MsbA, acrAB, acrD, KpnGH, oqxA10B9, mtdBC, TolC	marA, cpxA, ramA, emrR, H-NS, CRP	OmpA	bacA	fieF,silA
F480		fosA		blaACT-92				MsbA, acrAB, acrD, KpnG, oqxA10B9, mtdBC, TolC, emrB	marA, cpxA, ramA, emrR, H-NS, CRP	OmpA	bacA	arsD,arsR,fieF,silA
F486		fosA	blaFRI-8	blaACT-91				MsbA, acrAB, acrD, KpnGH, oqxA10B9, mtdBC, TolC	marA, cpxA, ramA, emrR, H-NS, CRP	OmpA	bacA	fieF,silA
F487		fosA	blaFRI-8	blaACT-91				MsbA, acrAB, acrD, KpnGH, oqxA10B9, mtdBC, TolC	marA, cpxA, ramA, emrR, H-NS, CRP	OmpA	bacA	fieF,silA
F492		fosA	blaFRI-8	blaACT-91				MsbA, acrAB, acrD, KpnGH, oqxA10B9, mtdBC, TolC	marA, cpxA, ramA, emrR, H-NS, CRP	OmpA	bacA	fieF,silA
F503		fosA	blaFRI-8	blaACT-91				MsbA, acrAB, acrD, KpnGH, oqxA10B9, mtdBC, TolC	marA, cpxA, ramA, emrR, H-NS, CRP	OmpA	bacA	fieF,silA
F504		fosA	blaFRI-8	blaACT-91				MsbA, acrAB, acrD, KpnGH, oqxA10B9, mtdBC, TolC	marA, cpxA, ramA, emrR, H-NS, CRP	OmpA	bacA	fieF,silA
F509		fosA	blaFRI-8	blaACT-91				MsbA, acrAB, acrD, KpnGH, oqxA10B9, mtdBC, TolC	marA, cpxA, ramA, emrR, H-NS, CRP	OmpA	bacA	fieF,silA
F515		fosA		blaACT-93				MsbA, acrAB, acrD, KpnG, oqxA10B9, mtdBC, TolC, emrB	marA, cpxA, ramA, emrR, H-NS, CRP	OmpA	bacA	fieF,silA
F544		fosA	blaIMI-6	blaACT-92				MsbA, acrAB, acrD, KpnG, oqxA10B9, mtdBC, TolC, emrB	marA, cpxA, ramA, emrR, H-NS, CRP, nmcR*	OmpA	bacA	arsA,arsB,arsC,arsD,arsR,fieF,silA
F579		fosA		blaACT-116				MsbA, acrAB, acrD, KpnG, oqxA10B9, mtdBC, TolC, emrB	marA, cpxA, ramA, emrR, H-NS, CRP	OmpA	bacA	fieF,silA
F598		fosA		blaACT-126				MsbA, acrAB, acrD, KpnG, oqxA8B9, mtdBC, emrB	marA, cpxA, ramA, emrR, H-NS, CRP	OmpA	bacA	fieF,silA
F599		fosA		blaACT-126				MsbA, acrAB, acrD, KpnG, oqxA8B9, mtdBC, emrB	marA, cpxA, ramA, emrR, H-NS, CRP	OmpA	bacA	fieF,silA
F604	qnrE1	fosA		blaACT-137				MsbA, acrAB, acrD, KpnFG, oqxA10B9, mtdBC, TolC, emrB	marA, cpxA, ramA, emrR, H-NS, CRP	OmpA	bacA	fieF,pcoA,pcoB,pcoC,pcoD,pcoE,pcoR,pcoS,silA,silB,silC,silE,silF,silP,silR,silS
F792		fosA2		blaACT-128				MsbA, acrAB, KpnGH, oqxA9B9, mtdBC	marA, cpxA, ramA, emrR, H-NS, CRP	OmpA	bacA	arsC,fieF,silA,silR
F802		fosA2		blaACT-129				MsbA, acrAB, acrD, KpnGH, oqxA9B9, mtdABC	marA, cpxA, ramA, emrR, H-NS, CRP	OmpA	bacA	fieF,silA,silR
F815		fosA2		blaACT-130				MsbA, acrAB, acrD, KpnGH, oqxA9B9, mtdABC	marA, cpxA, ramA, emrR, H-NS, CRP	OmpA	bacA	fieF,silA,silR
F821				blaMIR-3	mcr-10.1			MsbA, acrAB, acrD, KpnG, oqxA10B9, mtdBC, TolC	marA, cpxA, ramA, emrR, H-NS, CRP	OmpA	bacA	fieF,pcoA,pcoB,pcoC,pcoD,pcoE,pcoR,pcoS,silA,silB,silC,silF,silP,silR,silS	hdeD-GI,hsp20,kefB-GI,psi-GI,shsP,trxLHR,yfdX1,yfdX2
F848		fosA		blaMIR-26				MsbA, acrAB, acrD, KpnFG, oqxA10B9, mtdBC, TolC, emrB	marA, cpxA, ramA, emrR, H-NS, CRP	OmpA	bacA	fieF,silA
F904		fosA2		blaACT-131				MsbA, acrAB, acrD, KpnG, oqxA10B9, mtdBC, emrB	marA, cpxA, ramA, emrR, H-NS, CRP	OmpA	bacA	fieF,pcoA,pcoB,pcoC,pcoD,pcoR,pcoS,silA,silB,silC,silE,silF,silP,silR,silS
